# Supplementary material for: Chemical Constituents of the Deep-Sea-Derived Penicillium solitum
Source: Mar Drugs. 2021 Oct 17;19(10):580. doi: 10.3390/md19100580 (PMC8540044; doi:10.3390/md19100580)
Supplement: Supplementary file 1 [file marinedrugs-19-00580-s001.zip]

Archive with 1 entries (1 files):
- marinedrugs-1416452-SI.pdf
